# Supplementary material for: Parabrachial CGRP neurons modulate active defensive behavior under a naturalistic threat
Source: eLife. 2025 Jan 10;14:e101523. doi: 10.7554/eLife.101523 (PMC11798572; doi:10.7554/eLife.101523)
Supplement: Source code 1. [file elife-101523-code1.zip]

Archive with 1 entries (1 files):
- 12-07-2024-RA-eLife-101523/source code file 1.ino
